# Supplementary material for: Loss of GATA2 promotes invasion and predicts cancer recurrence and survival in uterine serous carcinoma
Source: JCI Insight. 2025 Apr 1;10(9):e187073. doi: 10.1172/jci.insight.187073 (PMC12128953; doi:10.1172/jci.insight.187073)
Supplement: Supporting data values [file jciinsight-10-187073-s213.xlsx]

## Sheet: Fig 1B
Tumor (n)	GATA2
1	0
2	0
3	0
4	0
5	0
6	0
7	0
8	0
9	0
10	0
11	0
12	0
13	0
14	0
15	0
16	0
17	0
18	0
19	0
20	0
21	0
22	0
23	0
24	0
25	0
26	0
27	0
28	2
29	2
30	3
31	3
32	3
33	3
34	3
35	3
36	5
37	5
38	5
39	5
40	8
41	8
42	10
43	10
44	10
45	10
46	10
47	10
48	13
49	15
50	15
51	18
52	20
53	20
54	32
55	40
56	40
57	40
58	50
59	58
60	60
61	60
62	60
63	63
64	75
65	90
66	90
67	95
68	95
69	100
70	100

## Sheet: Fig 1C
Low GATA2	High GATA2
60	74
84	61
77	56
84	67
81	79
65	71
67	66
69	62
65	70
89	80
67	63
56	63
79	81
76	57
59	75
70	82
66	67
74	67
71	84
73	82
70
63
62
59
71
60
78
60
79
76
63
66
59
63
85
71
79
83
71
66
63
71
88
70
63
67
57
69
74
66

## Sheet: Fig 1D
Low GATA2	High GATA2
3	3
1.9	2.5
3	1.1
4.2	4.5
4	1.5
2	3.6
3	20
2	3.3
5.8	3.5
3.1	2.5
3	0
12	6
6.5	7.7
6.5	1.5
5.5	6.7
4	1.5
3	1
6	6.8
3.5	2.8
2.9	0
0.8
5.3
0
4.5
5
3.5
3.5
3
7
2.7
6
4.5
3
5
3
2
4
2.8
6
3
12
3.5
4.5
2
7
1.6
12
4
8.5
2

## Sheet: Fig 1E
	Low GATA2	High GATA2
Stage I	20	15
Stage II	3	2
Stage III	14	0
Stage IV	13	3

## Sheet: Fig 1F
Low GATA2	High GATA2
60	79
95	0
56	55
96	100
42	27
33	0
32	87
11	13
0	0
90	0
0	0
79	0
100	0
98	8
81	18
90	15
42	0
95	0
87	0
56	0
0
91
10
83
50
71
21
83
72
25
33
0
0
99
96
0
0
90
95
0
36
0
31
13
75
0
96
42
20
88

## Sheet: Fig 1G
Days elapsed	Low GATA2	High GATA2
22	0
31	0
330	0
496	1
288	1
358	1
317	0
320	1
312	1
863	1
408	0
1210	1
979	0
1692	0
2647	0
2040	0
2500	0
2513	0
2730	0
2851	0
3714	0
4416	0
404	1
1204	1
1204	0
2352	0
3923	0
566	0
3467	0
1111	1
251	1
471	1
544	1
595	1
959	1
1843	0
18	0
1215	1
2428	0
2443	0
5884	0
1705	0
4146	0
249	1
2993		0
415		0
4456		0
548		0
64		0
2316		0
4566		0
1209		1
5201		0
511		0
3227		0
3458		0
3857		0
2100		0
1937		0
2560		0
3095		0
4955		0
1091		0
2352		0

## Sheet: Fig 2A
Tumor (n)	GATA2
1	0
2	0
3	0
4	0
5	0
6	0
7	0
8	0
9	0
10	0
11	0
12	0
13	0
14	0
15	0
16	0
17	0
18	0
19	0
20	0
21	0
22	0
23	0
24	0
25	0
26	0
27	0
28	0
29	0
30	0
31	0
32	0
33	0
34	0
35	0
36	0
37	0
38	0
39	0
40	0
41	0
42	1
43	1
44	1
45	1
46	1
47	1
48	2
49	2
50	2
51	3
52	3
53	5
54	5
55	5
56	5
57	5
58	5
59	5
60	5
61	5
62	5
63	5
64	5
65	5
66	5
67	5
68	8
69	10
70	10
71	10
72	10
73	10
74	10
75	10
76	10
77	10
78	10
79	10
80	10
81	10
82	10
83	10
84	13
85	15
86	18
87	20
88	20
89	20
90	20
91	20
92	20
93	25
94	30
95	30
96	30
97	35
98	40
99	40
100	40
101	40
102	40
103	50
104	50
105	50
106	50
107	58
108	60
109	60
110	60
111	60
112	60
113	60
114	63
115	70
116	75
117	75
118	80
119	80
120	90
121	90
122	90
123	90
124	95
125	95
126	95
127	100

## Sheet: Fig 2B
Low GATA2	High GATA2
67	89
67	74
77	56
65	61
67	66
69	79
81	70
56	80
65	63
60	63
84	81
67	57
60	75
76	67
59	67
71	82
66	67
88	69
71	62
70	89
69	75
74	76
56	67
62	83
66	72
68	64
68	59
68	59
84	58
61	69
90	65
71	71
73	59.4
83	71.1
72	63.1
79	57.6
73	80.3
68	66.8
56	75.2
72	65.6
82	74.4
76	66.9
46
74
65
64
60
66
67
75
78
74.3
56.2
65.7
67.8
62.9
74.8
63.8
41.2
64.5
64.3
54.8
67.4
65.2
66.7
75.8
63.3
67.9
59.2
75.7
66.6
69.9
74.8
72
59.3
60.9
65.4
66.2
64.8
67.6
72.5
69
61.1
69.4
68.3

## Sheet: Fig 2C
Low GATA2	High GATA2
3	3
2	1.1
3	2.5
2	20
4	1.5
12	3.5
5.8	2.5
3	6
1.9	0
3	7.7
3	1.5
2.7	6.7
3	1
2	6.8
3	0
4.5	5.5
3.5	2.5
2	2.2
4	1.5
8.5	2
3	4.5
1.5	0
1.8	0
1	5.2
2	2.8
3.5	3.2
4.5	3
7	0.6
3.5	0
3	1.5
3.5	0
4.3	0.6
2.5	1.1
3.3	1.6
4.4	1.8
5	4.5
2.5	3.3
3.5	4
4	0.2
2.7	3
4
0
1.5
3
1
0.5
0.6
1
5.5
8.1
0.4
0
0.2
1.1
3.7
0
0.2
1.2
4.6
1.8
0
0
0.3
0
4
0
0
0.4
3.5
0.5
0
0
0
1.6
0
0.6
5.7
3.2
0
2.3
0
0.5
2.5
4.8

## Sheet: Fig 2D
Low GATA2	High GATA2
56	79
33	55
0	0
11	87
42	27
79	0
0	0
60	0
95	0
32	0
83	8
25	18
0	0
0	0
0	0
31	0
0	0
13	0
42	0
20	70
0	33
0
35.7	0
0	0
0	0
0	25
99.5	0
67
17	0
17
0	0
0	0
96	0
67	0
62	0
71	0
0	0
0	0
33	0
0	0
0	0
0
0
0
0
0
38
94
57
0
0
0
0
0
0
0
0
0
0
0
0
0
0
0
0
0
0
0
0
0
0
0
0
0
0
0
0
0
0
0
0
0
0

[truncated: 26 more sheets: Fig 2E, Fig 2F, Fig 2G, Fig 3A, Fig 3E, Fig 3G, Fig 4H, Fig 5A, Fig 5B, Sup Fig 3A, Sup Fig 3B, Sup Fig 3C, Supp Fig 4A, Supp Fig 5, Supp Fig 7A, Supp Fig 7B, Supp Fig 9A, Supp Fig 9B, Supp Fig 9C, Supp Fig 9D …]
